# Supplementary material for: Clinical and Anatomical Spectrum of Meckel’s Diverticulum: A Systematic Review and Meta-Analysis
Source: J Clin Med. 2026 May 8;15(10):3599. doi: 10.3390/jcm15103599 (PMC13207036; doi:10.3390/jcm15103599)
Supplement: Supplementary file 1 [file jcm-15-03599-s001.zip]

Archive with 6 entries (6 files):
- Supplementary Material S6.xlsx
- Supplementary Materials S4.zip
- Supplementary Table S1.pdf
- Supplementary Table S2.pdf
- Supplementary Table S5.pdf
- Supplemetary Table S3.pdf
