# Supplementary material for: Clinical and Anatomical Spectrum of Meckel’s Diverticulum: A Systematic Review and Meta-Analysis
Source: J Clin Med. 2026 May 8;15(10):3599. doi: 10.3390/jcm15103599 (PMC13207036; doi:10.3390/jcm15103599)
Supplement: Supplementary file 1 [file jcm-15-03599-s001.zip › Supplementary Material S6.xlsx]

## Sheet: Evaluation
STUDY	RISK OF BIAS
	OBJECTIVE(S) AND STUDY CHARACTERISTICS	STUDY DESIGN	METHODOLOGY CHARACTERIZATION	DESCRIPTIVE ANATOMY	REPORTING OF RESULTS
Aarnio, P 2000	Low	Low	Low	Low	Low
Aktan, AO 1997	Low	High	Low	Low	Low
Al Janabi, M. 2014	High	High	Low	Low	Low
Albu, I 1993	Low	Low	Low	Low	Low
Alemayehu, H 2014a	Low	Low	Low	Low	Low
Alemayehu, H 2014b	Low	Low	Low	Low	Low
Al-shawan, S 1996	High	High	High	High	High
Arnold, JF 1997	Low	Low	Low	Low	Low
Aubrey, DA 1970	Low	Low	High	Low	High
Baeza, P 2022	High	Low	Low	Low	Low
Baltes, P 2023	Low	Low	Low	Low	Low
Bandi, A 2013	Low	Low	Low	Low	Low
Bani-hani, KE 2004	High	Low	High	High	High
Bemelman, WA 1995	High	Low	Low	Low	Low
Benson, CD 1956	Low	High	High	Low	High
Berquist, TH 1976	High	High	High	High	High
Bindra, MHS 1997	High	Low	Low	Low	Low
Blanco, JM 1986	Low	Low	Low	Low	High
Brookes, VS 1954	Low	Low	Low	Low	Low
Brungardt, JG 2020	Low	Low	Low	Low	Low
Burjonrappa, S 2014	Low	Low	Low	Low	Low
Can, M 2024	Low	Low	Low	Low	Low
Canty, T 1975	Low	Low	High	High	Low
Carstensen, G 1983	Low	Low	Low	Low	Low
Celebl, S 2016	High	High	Low	Low	Low
Chaffin, L 1940	High	Low	Low	High	Low
Chan, KW 2008	Low	Low	Low	Low	Low
Chang, K 2021a	Low	Low	Low	Low	Low
Chang, YC 2021b	Low	Low	Low	Low	Low
Chen, Q 2018	Low	Low	Low	Low	Low
Chou, JW 2021	High	Low	Low	High	High
Cornell, GN 1954	Low	Low	Low	Low	Low
Cserni, G 1996	Low	Low	Low	Low	Low
Cserni, G 1998	High	High	High	Low	Low
Cullen, JJ 1994	Low	High	High	Low	Low
Dalinka, MK 1973	Low	High	High	High	High
Daneman, A 1998	High	Low	Low	Low	High
Davidson, CL 1954	Low	Low	Low	Low	Low
De Cothi, GA 1989	Low	High	High	Low	High
Debartolo, HM 1976	Low	High	High	Low	High
Demartines, N 1992	High	Low	Low	High	Low
Demirel 2019, BD	Low	Low	Low	Low	Low
Devi, GK 2022	Low	Low	Low	Low	Low
Diamond, T 1985	Low	Low	Low	Low	Low
Digiacomo, JC 1993	Low	Low	Low	Low	Low
Dixon, PM 1987	Low	High	High	Low	Low
Dong, D 2020	Low	High	High	High	High
Duan, X 2015	Low	Low	Low	High	Low
Egan, TJ 1967	High	High	High	High	Low
El-Maadawy, S 2021	Low	Low	Low	Low	High
Ergun, O 2002	High	High	High	High	Low
Erol, V 2013	High	High	Low	High	Low
Esposito, C 2016	Low	Low	Low	Low	Low
Everhart, MW 1940	Low	Low	High	High	Low
Ezekian, B 2019	High	Low	Low	Low	Low
Fa-si-oen, R 1999	High	Low	Low	Low	Low
Fich, A 1990	High	High	High	High	Low
Figarska-Czerniawska, I 2013	High	Low	Low	High	High
Finn 2001, LS	High	High	High	High	Low
Fonseca, S 2021	High	Low	Low	Low	Low
Francis, A 2016	Low	Low	Low	Low	Low
McKay, R 2007	Low	Low	Low	Low	Low
Frederick, PL 1963	Low	High	High	Low	Low
Freedman, MA 1954	High	Low	Low	Low	Low
Fu, T 2021	Low	Low	Low	Low	Low
Garcia, C 2011	High	Low	Low	Low	Low
Gezer, HO 2016	Low	Low	Low	Low	Low
Greenblatt, RB 1936	Low	Low	Low	Low	Low
Groebli, Y 2002	Low	Low	Low	Low	Low
Hashemian, H 1954	High	Low	Low	Low	Low
He, Q 2013	Low	Low	Low	High	High
Hernandez, JD 2023	Low	Low	Low	Low	Low
Howell, LM 1946	Low	Low	Low	Low	Low
Hu, J 2021	Low	Low	Low	Low	Low
Huang, CC 2014	Low	Low	Low	Low	Low
Hudson, H 1933	High	High	High	High	High
Jackson, RH 1961	Low	High	High	Low	High
Jay, GD 1950	Low	High	High	Low	Low
Johns, TNP 1959	Low	Low	Low	Low	Low
Jung, HS 2020	High	Low	Low	Low	Low
Kaihlanen, K 2024	Low	High	High	Low	High
Kapral, W 1988	Low	Low	Low	Low	Low
Karabulut, R 2004	Low	Low	Low	Low	Low
Karaman, A 2009	High	Low	Low	Low	High
Kashi, SH 1995	Low	Low	Low	Low	Low
Kassem, H 2020	Low	Low	Low	Low	Low
Kawamoto, S 2014	Low	Low	Low	High	High
Khemekhema, R 2013	Low	Low	Low	High	High
Kouraklis, G 2002	Low	Low	Low	Low	Low
Ksonz 2021, IV	Low	Low	Low	Low	Low
Kumar, R 2020	Low	Low	Low	Low	Low
Kusumoto, H 1992	Low	Low	High	Low	High
Lee, YA 2006	Low	Low	Low	Low	Low
Leijonmarck, CE 1986	Low	Low	High	Low	Low
Leonidas, JC 1974	Low	Low	Low	Low	High
Lin, X 2017	Low	Low	Low	Low	Low
Loh, JC 2013	Low	Low	Low	Low	Low
Lüdtke, FE 1989	Low	Low	Low	Low	Low
Mackey, WC 1983	Low	Low	Low	Low	Low
Mantas, D 2011	High	High	High	Low	Low
Martinez, N 2015	Low	Low	Low	Low	Low
Matsagas, MI 1995	Low	Low	Low	Low	Low
Mcdonald, JS 2022	Low	Low	High	Low	High
Mcparland, FA 1958	Low	Low	Low	Low	Low
Menezes, M 2008	Low	High	High	Low	Low
Michas, CA 1975	High	Low	Low	Low	Low
Michel, ML 1955	Low	Low	Low	Low	Low
Migliaccio, AV 1948	Low	Low	Low	Low	Low
Mitchell, AW 1998	High	Low	Low	High	High
Miyabara, S 1974	Low	Low	Low	Low	Low
Mizutani, Y 2016	Low	High	High	High	High
Mohammed, AA 2022	High	High	High	Low	High
Moore, T 1976	High	High	High	Low	Low
Mora-Guzman, I 2018	High	Low	Low	Low	Low
Morris, A 1989	High	Low	Low	High	Low
Nissen, M 2022	Low	High	High	Low	Low
Noel, WW 1940	Low	Low	High	Low	Low
Oguzkurt, P 2001	Low	Low	Low	Low	Low
Olson, DE 2009	Low	Low	Low	Low	High
Onen, A 2003	High	Low	Low	High	Low
Orszulok, J 1970	High	High	Low	Low	Low
Ouangre, E 2015	Low	Low	Low	Low	Low
Palanivelu, C 2008	High	High	High	High	High
Park, JJ 2005	Low	Low	Low	Low	Low
Park, IK 2023	High	Low	Low	Low	Low
Parvanescu, A 2018	Low	Low	Low	High	High
Passaro, E 1966	High	High	High	High	Low
Peoples, JB 1995	Low	Low	Low	Low	Low
Pickard, MA 1985	Low	High	High	Low	Low
Pinero, A 2001	Low	Low	Low	Low	Low
Popouis, G 1993	High	High	High	Low	Low
Priyadarshini, D 2023	Low	Low	Low	Low	Low
Ramesh, BH 2014	High	High	High	High	High
Ramesh, A 2017	Low	Low	Low	Low	Low
Rattan, K 2016	Low	Low	Low	Low	Low
Rerksuppaphol, S 2004	Low	Low	Low	Low	Low
Rho, JH 2013	High	Low	Low	Low	Low
Robinson, JR 2017	High	Low	Low	Low	Low
Ruscher, KA 2011	High	Low	High	Low	Low
Saiprasad, TR 2006	High	High	Low	Low	Low
Sakellaris, G 2011	Low	Low	High	Low	Low
Sancar, S 2015	Low	Low	High	Low	Low
Shalaby, RY 2005	High	Low	Low	Low	Low
Simms, MH 1980	Low	Low	Low	Low	Low
Sinha, CK 2013	Low	Low	Low	Low	Low
Sinopidsi, X 2019	Low	Low	Low	High	Low
Skertich, NJ 2021	Low	Low	Low	Low	Low
Slinova, I 2018	High	Low	Low	High	Low
Sloan, RD 1954	Low	Low	Low	Low	Low
Soltero, MJ 1976	Low	Low	Low	Low	Low
Stanescu, GL 2014	Low	Low	Low	Low	Low
Steward, JH 1962	Low	Low	Low	Low	Low
Stone, PA 2004	Low	Low	Low	Low	Low
St-vil, D 1991	Low	Low	Low	Low	Low
Tartaglia, D 2020	High	High	Low	Low	Low
Tauro, L 2010	Low	Low	Low	Low	Low
Tree, K 2023	Low	Low	Low	Low	Low
Tseng, YY 2009	Low	Low	Low	Low	Low
Tuzun, A 2009	High	Low	Low	High	High
Ueberrueck, T 2005	Low	High	Low	Low	Low
Ur rehman, I 2003	Low	Low	Low	Low	Low
Vaabengaard, S 2020	High	High	High	Low	Low
Varcoe, RL 2004	Low	Low	High	Low	High
Wang, C 2023	Low	Low	Low	Low	Low
Wani, I 2010	Low	Low	High	Low	Low
Weistein, EC 1962	Low	Low	Low	Low	Low
Wu, H 2017	Low	Low	Low	Low	Low
Yamaguchi, M 1978	Low	Low	Low	Low	Low
Yan, L 2024	Low	High	High	Low	Low
Zhang, T 2023	Low	Low	High	Low	Low
Zulfikaroglu, B 2008	High	Low	High	Low	High
Low	119	131	124	139	137
High	52	40	47	32	34
%Low	69.5906	76.6082	72.5146	81.2865	80.117
%High	30.4094	23.3918	27.4854	18.7135	19.883
